# Supplementary material for: Decoupled Asian monsoon intensity and precipitation during glacial-interglacial transitions on the Chinese Loess Plateau
Source: Nat Commun. 2022 Sep 14;13:5397. doi: 10.1038/s41467-022-33105-2 (PMC9474459; doi:10.1038/s41467-022-33105-2)
Supplement: Supplementary file 2 — Source Data [file 41467_2022_33105_MOESM2_ESM.xlsx]

## Sheet: CLP
Age (ka BP)	pH	Mean annual average temperature (MAT) (°C)	Mean annual average precipitation (MAP) (mm)	MBT'
0.2	6.51236	14.2908	760.991	0.37189
0.5	6.49505	13.9987	720.482	0.35927
0.9	6.60464	14.7849	739.959	0.39829
1.2	6.58228	15.206	760.702	0.40841
1.5	6.66764	15.4891	749.222	0.42664
1.7	6.73849	15.6675	775.521	0.44329
2	6.92808	16.9351	1030.28	0.50728
2.3	6.92215	16.9015	1041.14	0.50727
2.6	6.91087	17.9103	1191.55	0.54243
2.9	6.95235	18.5263	1045.4	0.56113
3.2	6.99157	18.7697	1040.95	0.57388
3.5	7.02669	18.7322	1036.3	0.57713
3.8	7.10412	19.6547	1193.33	0.61118
4	7.04056	19.3498	1152.06	0.59528
4.4	7.06376	19.9626	1194.69	0.61584
4.7	7.09074	19.9681	1225.8	0.6184
5.1	7.08196	19.8936	1313.41	0.61812
5.4	6.98879	19.3575	1105.68	0.58938
5.8	6.98699	18.9191	1118.48	0.575
7	6.96888	19.8003	1101.26	0.60029
7.5	6.98204	20.0437	1218.85	0.60905
7.9	6.94756	19.4096	1063.79	0.58409
8.3	6.95473	19.7831	1272.27	0.59764
8.6	6.8225	19.8437	942.255	0.58315
8.8	6.94785	19.7465	1047.91	0.59442
9.1	6.95225	19.7734	1146.77	0.59579
9.4	6.95622	19.9459	1056.63	0.59609
9.7	6.96747	20.5999	1175.06	0.62103
10	6.97271	20.449	1125.81	0.61749
10.3	6.96915	20.8419	1136.59	0.62976
10.6	7.01707	21.1303	1307.98	0.645
10.8	6.99101	20.419	1304.14	0.62191
11.1	7.06662	21.1593	1332.37	0.65273
11.4	7.02648	20.629	1181.88	0.63262
11.7	7.03247	20.265	1069.05	0.61305
11.9	7.14567	21.6177	1446.33	0.67632
12.2	7.1076	21.4683	1239.07	0.66658
12.4	7.14614	21.8513	1399.04	0.6832
12.6	7.01601	21.5437	1098.63	0.65809
12.7	7.07221	21.5725	1426.6	0.66729
13.1	7.06876	21.2765	1392.42	0.65902
13.6	7.08228	21.1648	1355.64	0.65688
14.2	7.07753	20.7282	1353.39	0.64339
14.8	7.06662	20.3849	1279.01	0.63159
15.4	7.0136	19.0989	1213.04	0.58609
16.1	6.96307	18.5141	1019.34	0.56056
16.8	6.95907	18.7476	1390.93	0.57357
17.6	7.01585	18.1801	1222.24	0.55905
18.3	6.97448	17.7688	1124.49	0.54004
19.1	6.96718	17.1855	1123.94	0.52013
19.8	6.8225	19.8437	942.255	0.58315
20	6.99017	16.8872	1165.17	0.51387
21	6.94391	16.0312	973.703	0.47665
22	7.02067	16.5569	841.756	0.50543
23	6.98135	16.5716	831.108	0.50385
24.1	7.04903	16.2329	716.577	0.50174
25.2	6.97288	16.1112	880.034	0.48544
26.2	7.01444	16.1231	968.292	0.49008
27.4	6.98753	16.4313	959.748	0.49487
28.6	6.96759	15.9566	1006.98	0.47578
29.7	6.93426	15.9389	973.571	0.46967
30.9	6.9034	15.7846	960.575	0.46233
33.1	6.9496	16.4053	1019.31	0.48075
34.3	6.93184	17.2447	935.754	0.50328
35.3	6.95384	17.7523	945.39	0.52213
36.3	6.85479	18.209	854.31	0.52452
37.3	6.916	18.1246	925.883	0.52705
38.8	6.88762	18.0137	931.137	0.52376
40.3	6.89252	17.8574	914.877	0.51709
41	6.66099	18.363	824.604	0.50913
42.1	6.87646	17.9949	888.708	0.52329
43.1	6.85608	16.1522	941.103	0.4678
45.2	6.92011	17.3231	956.865	0.51173
46.3	7.00938	17.328	967.626	0.52175
48.6	6.87455	17.5854	927.263	0.51373
49.4	6.87855	17.5958	938.73	0.51482
52.7	6.86644	18.4824	869.628	0.53886
54	6.87136	19.2188	886.335	0.56208
56.4	6.97796	18.8255	1013.75	0.56518
57.5	6.93765	18.8719	992.955	0.56427
60.3	6.91659	16.645	804.913	0.49078
61.3	6.97671	16.5647	991.522	0.49484
62	6.99708	17.4868	1223.96	0.5318
62.8	6.96609	17.585	1035.24	0.52783
64.6	7.01233	17.5644	1057.36	0.53332
65.2	7.00226	17.6991	1029.68	0.52962
65.9	7.0146	17.6763	1262.06	0.53605
66.6	6.96888	16.6792	1058.22	0.50059
67.8	7.00104	16.9941	1058.31	0.51357
68	6.97437	17.2	1073.24	0.51526
68.7	6.97644	16.6949	973.767	0.50165
70.2	6.88529	16.3849	1010.74	0.47891
70.9	6.81126	16.3875	970.952	0.46884
72.3	6.94487	16.3709	859.472	0.48548
73	6.97998	16.2624	809.802	0.48952
73.4	6.88469	15.5682	933.274	0.45366
73.6	6.88442	15.992	959.976	0.46975
75.7	6.98068	16.2885	915.141	0.49313
79.4	7.05371	19.2139	1021.81	0.59021
82	7.06639	21.6341	1320.69	0.66237
85.5	7.17623	21.5387	1377.7	0.6682
95.6	7.16897	20.0039	1079.48	0.6263
100	7.22222	20.7714	1419.23	0.6493
106	6.99921	21.8238	1251.14	0.65841
112	7.06254	18.3916	847.388	0.57495
115	7.12548	20.4198	774.474	0.6401
129.7	7.248	20.4647	881.17	0.65509
130.9	7.05031	17.9411	739.668	0.55237
131.4	6.91968	17.3354	622.999	0.52202
132.6	7.14211	18.9758	929.93	0.59696
133.1	7.17469	17.7804	840.813	0.57186
135.1	7.03157	17.3879	742.073	0.53766
136.4	6.9952	17.599	653.43	0.53535
139.6	6.99832	18.2737	458.671	0.55401
143.3	7.04535	18.1267	650.123	0.55742
146.5	7.09267	18.8211	765.644	0.58565
149.3	7.14759	18.2691	844.189	0.57647
151.6	7.049	17.4645	589.11	0.53904
153.4	7.14392	17.0202	682.148	0.53353
155.8	7.21291	17.5295	716.184	0.56751
157.1	7.17173	18.6804	703.135	0.59329
158.3	7.25779	16.8012	878.931	0.55474
161.8	7.20577	18.1207	1064.33	0.57537
167.2	7.29496	18.036	1081.23	0.59386
171.9	7.17542	18.0724	1059.57	0.57079
175.5	7.37282	19.5082	1060.66	0.64443
178.4	7.17542	18.0724	1059.57	0.57079
180.5	7.43437	17.3749	779.161	0.60829
185.3	7.06605	16.5941	543.578	0.51449
190	6.88749	14.8405	943.424	0.42886
193.9	7.06505	16.0714	993.142	0.49763
196.7	7.20024	20.8962	962.777	0.6584
202.3	7.42382	21.253	1089.77	0.69091
206.9	7.33717	19.6526	1043.24	0.64368
210.1	7.42696	20.8044	1059.78	0.69284
211.7	7.4482	21.263	1070.95	0.70795
213.3	7.45942	21.5844	1064.89	0.71819
214.8	7.36983	21.3009	1044.87	0.69299
216.1	7.26157	20.325	1055.19	0.65613
217.1	7.28062	20.2541	1058.6	0.65279
218.2	7.30754	19.6239	1144.65	0.644
221.2	7.14987	19.5999	1432.52	0.62579
223.1	7.27998	19.7498	710.865	0.63568
224.6	7.15665	21.9783	317.214	0.68348
226.2	7.10411	18.6473	1090.58	0.58342
227.9	7.10325	18.3254	1109.95	0.57713
229.5	7.15075	18.3904	698.502	0.57798
231.2	7.16246	18.0356	961.435	0.58145
235.7	7.14709	16.7342	642.855	0.53057
237.5	7.5522	20.2992	696.84	0.69494
240.4	6.9573	22.7824	965.947	0.68048
242.5	7.36155	23.5878	1181.89	0.75965
245	7.46667	22.5308	1128.93	0.74085
248	7.26204	23.0757	1285.45	0.73325
250.5	7.18621	19.8693	710.344	0.62088
251.7	7.21459	19.0811	817.068	0.61493
253.1	6.9295	17.2745	465.172	0.50696
254.6	7.37626	18.5807	960.842	0.61938
256.3	7.607	17.526	665.292	0.62919
258.2	7.3986	18.6272	686.423	0.62444
260.1	7.15554	17.814	776.996	0.56813
262	7.2908	17.254	800.482	0.57195
263.6	7.33157	18.9515	874.478	0.62245
265.1	7.32637	18.7915	746.603	0.61325
266.7	7.24515	17.2124	605.488	0.5674
272.4	7.03566	15.3474	598.274	0.47614
277.3	7.11995	17.4749	679.864	0.54756
281.8	7.18908	16.6609	776.291	0.53746
286.4	6.78186	15.9035	951.533	0.45949
296.8	6.92599	16.5101	994.784	0.49359
301.9	6.96902	16.7384	1003.8	0.50618
307	6.99239	17.3944	1024.18	0.52549
309.5	7.04365	17.4093	1044.23	0.53191
310.6	6.84902	16.8236	1007.29	0.48857
312	7.06322	20.6071	1028.38	0.63197
313.8	7.2845	23.2994	1145.79	0.73709
317.5	7.07669	18.6952	929.085	0.58173
319.1	7.14152	19.1163	1060.01	0.60183
320.7	7.27215	20.0347	1071.26	0.64773
322.3	7.44759	18.8067	1372.27	0.64491
324.4	7.21815	18.6639	1081.03	0.59841
328.7	7.31312	21.4451	936.894	0.69426
330.5	7.47301	20.6404	1054.58	0.68812
331.8	7.38809	19.7262	1129.99	0.65562
332.8	7.63577	19.1976	950.542	0.67689
333.7	7.0735	18.0985	1088.38	0.5643
334.5	7.09534	17.6851	1080.44	0.55131
335.3	6.80405	16.884	1266.32	0.49357
336.546	7.34394	17.9354	565.79	0.5895
337.069	6.70376	15.4068	619.929	0.42536
337.466	6.54859	15.2079	728.356	0.40111
337.883	6.77023	15.3283	906.014	0.4391
338.324	6.65283	15.0643	533.587	0.38982
338.778	7.02429	15.8582	1007.7	0.49191
339.162	7.01722	15.6168	606.032	0.47991
339.531	7.14528	20.6607	900.559	0.64383
339.875	7.15409	17.3014	473.46	0.54009
340.239	6.73345	15.3656	879.227	0.43037
341.223	6.93771	14.5847	783.606	0.44096
341.485	6.94009	16.2365	616.097	0.4945
341.927	7.14348	15.9832	746.79	0.51981
342.811	7.00416	15.0417	951.941	0.47015
344.264	7.02119	15.5884	999.018	0.48682
346.014	7.06569	16.3967	1017.77	0.51652
347.873	7.2677	16.1245	1144.87	0.54611
349.739	7.43387	16.3109	1047.43	0.573
351.447	7.15566	16.3278	1031.85	0.53102
352.901	7.14461	18.248	1051.83	0.5798
354.129	7.30952	17.6409	921.196	0.58458
355.279	7.26642	18.0536	1029.42	0.58704
356.406	7.19225	18.2271	1055.7	0.58565
357.342	7.15889	17.2515	1050.16	0.55347
358.135	7.11884	17.0447	1028.78	0.54274
358.792	7.03024	16.7695	989.786	0.52768
359.311	6.93722	15.1971	725.965	0.46692
360	6.94196	15.5092	866.211	0.47417
361.596	7.01518	15.6671	847.594	0.47852
363.776	7.13483	17.8298	971.519	0.56247
366.393	7.11093	17.9338	1020.35	0.5577
368.668	7.40463	21.7741	1049.04	0.71204
371.482	7.52053	22.2567	1133.47	0.74252
378.088	7.67353	20.5918	1069.39	0.72651
381.449	7.65385	20.6774	1089.73	0.7245
385.217	7.55629	21.0859	1071.32	0.72203
388.915	7.39542	21.5708	1061.57	0.71344
392.242	7.9177	15.591	1413.82	0.63856
394.72	7.70561	18.7967	1060.96	0.68859
397.614	7.55454	20.5345	1060.89	0.70804
400.774	7.38101	19.7392	1044.91	0.65675
403.515	7.15077	18.2139	1194.7	0.58821
406.079	7.17876	18.3255	919.518	0.5944
408.776	7.23934	18.6403	980.047	0.60495
410.902	7.3228	18.3026	628.494	0.60606
414.029	7.33144	19.1792	1041.26	0.63131
418.995	7.27038	17.3463	567.146	0.5735
424.418	6.92882	17.6419	511.564	0.56654
429.348	7.53157	20.4978	1059.45	0.69782
433.508	6.8458	15.799	1134.55	0.46536

## Sheet: brGDGT-DLNN training dataset
brGDGTs fractional abundances (FA)									Observed
Ia	Ic	IIa'	IIb'	IIc'	IIIa'	IIIb'	IIIc'		Mean annual average precipitation (MAP) (mm)
0.518477	0.00200591	0.129194	0.00611973	0.000732668	0.0261789	0	0		552.742
0.92239	0	0.017214	0	0	0	0	0		1439.32
0.925078	0.0156356	0.00306545	0	0	0	0.00062216	0.0010194		1850.55
0.82145	0.0256628	0.0287208	0.0107928	0.000695534	0.0028301	0.000815454	0		1557.29
0.570775	0.0247741	0	0	0	0.00107111	0	0		1192.65
0.138097	0.00947538	0.212023	0.10695	0.00469078	0.134719	0	0		524.903
0.933612	0.0052846	0.00669382	0	0	0	0	0		1607.32
0.855664	0.00509372	0.0352332	0.00283879	0	0.00724798	0	0.00459039		1788.03
0.726916	0.0112605	0.0822798	0.00831717	0	0.0109483	0	0		1626.16
0.828506	0.00394969	0.0184985	0.0019927	0	0.00413539	0	0		1842.1
0.89061	0.00819043	0.0115302	0.00374136	0	0.00679885	0	0		1701.26
0.855311	0	0.0471313	0	0	0.00635615	0	0		1495.45
0.543065	0.0439624	0.105768	0.0167833	0.000804253	0.0140938	0	0		1761.87
1754.93	0.862842	0.012569	0.0185477	0.00288746	0	0.00115499	0		3625.97
0.813353	0.00691189	0.0252043	0.00191604	0	0.00246256	0.00273904	0		1472.23
0.971973	0.00681147	0.000891613	0	0	0	0	0		2987.94
0.30303	0.0605089	0.176768	0.0801282	0	0.0416667	0	0		607.161
0.895209	0.0136146	0.0153398	0.00314722	0	0.00123558	0	0		3580.58
0.335912	0.0417543	0.210938	0.0816303	0.00606087	0.0300515	0	0		55.0968
0.181779	0	0.391061	0	0	0.427159	0	0		55.0968
0.187928	0.0108845	0.19303	0.0185377	0.00137757	0.23895	0	0		1076.58
0.175785	0.0107076	0.225115	0.0344524	0.00266223	0.211412	0	0		896.613
0.139007	0.0104255	0.258465	0.0534306	0	0.243261	0	0		756.839
0.142369	0.00786578	0.255965	0.0958466	0.00502588	0.201782	0	0.00336304		756.839
0.207928	0.0204082	0.1758	0.0330332	0.00276031	0.118557	0	0		970.097
0.143429	0.0145335	0.327361	0.112456	0	0.180597	0	0		631.29
0.192151	0.010391	0.217279	0.0574976	0	0.187717	0	0		572.097
0.181999	0.00668278	0.309967	0.11446	0.00678231	0.159249	0	0		611.097
0.173015	0.0136203	0.227005	0.0830716	0.00312899	0.150928	0	0		631.29
0.171373	0.00653502	0.257288	0.152636	0.00475274	0.151722	0	0		548.419
0.578346	0.0172614	0	0.00782991	0.000867519	0.0115669	0	0		548.419
0.176901	0.0108264	0.238227	0.0801953	0.0080785	0.147418	0	0		507.968
0.194541	0.00788056	0.199487	0.0629785	0.00301703	0.101887	0.00131892	0.00131233		513.161
0.223806	0.0228763	0.21389	0.0871142	0.0106237	0.109778	0	0.00240095		806.806
0.384312	0.0107961	0.0185366	0	0	0.00574432	0	0		1111.55
0.39915	0.00824219	0.123633	0.013089	0	0.030325	0	0		845.323
0.870743	0.00688854	0.00963622	0	0	0	0	0		1581.87
0.977872	0.00684258	0.00243208	0	0	0	0	0		1856.55
0.929657	0.00669613	0.0106618	0.000773631	0	0.000754128	0	0.000949161		1910.61
0.675325	0.0398623	0.0536974	0.0140945	0.000959809	0.0033723	0	0		2160.55
0.901265	0.0141855	0.00811735	0.000358118	0	0.00096692	0	0		434
0.122653	0.0139868	0.11028	0.0512669	0.00742375	0.155468	0	0		1052.16
0.944926	0.0120492	0.00914174	0	0	0	0	0		1106
0.528192	0	0.0612443	0	0	0.0165262	0	0		510.097
0.123778	0.0298608	0.336657	0.070799	0	0.221066	0	0		436.774
0.348689	0.00542003	0.158265	0.0024607	0	0.0287985	0	0		896.935
0.328571	0.00589396	0.0232032	0	0	0.013634	0	0		627
0.439774	0.00847757	0.210762	0.0158954	0	0.0413282	0	0		867.032
0.439245	0.00409822	0.199657	0.0132404	0	0.0376896	0	0		1001.58
0.600788	0.014675	0	0	0	0	0	0		825.419
0.529358	0.0116824	0.00705811	0	0	0.00471555	0	0		825.419
0.976066	0.00855649	0.000634394	0	0	0	0	0.000889914		2477.97
0.348527	0.0715171	0.0791456	0.0553066	0.00505388	0.00767617	0	0		1655.29
0.136627	0.00913939	0.213562	0.107709	0.00513344	0.153871	0	0		1105.23
0.93395	0.00543846	0.00645144	0.000558215	0	0.000862108	0.00132908	0		2134.13
0.91545	0.0529091	0.000217789	0	0	0	0	0		2877.06
0.941448	0.0173273	0.000955888	0	0	0	0	0		2877.06
0.442237	0.01135	0.020979	0.00322419	0	0.00468379	0	0		1037.35
0.966364	0.0137871	0.0018366	0	0	0	0	0		2094
0.816898	0.00962483	0.030937	0	0	0.00289958	0	0		814.613
0.788314	0.0139034	0.0661093	0	0	0.00570221	0	0		797.581
0.842663	0.0240622	0.0141012	0	0	0.00110326	0	0		922.161
0.37917	0.00401745	0.207759	0.0126263	0	0.0451485	0	0		531.839
0.383642	0	0.166511	0	0	0.0225123	0	0		535.032
0.256769	0.00308791	0.249258	0.0212537	0.00123516	0.110163	0	0		421.258
0.276269	0.00418876	0.204717	0.00611171	0	0.0487446	0	0		419.903
0.0958264	0.00570462	0.2324	0.10791	0.00831806	0.253476	0.00186032	0.00474917		419.839
0.0920006	0	0.211549	0.0278081	0	0.307189	0	0		393.774
0.53892	0.00939508	0.0172916	0	0	0.00331422	0	0		631.355
0.649129	0	0.0265118	0	0	0	0	0		620.71
0.245912	0.0479293	0.120137	0.0466763	0.00316396	0.0438569	0	0		596.935
0.234412	0.00960242	0.200521	0.0570497	0.00417046	0.0696646	0.000378448	0.00114852		825.419
0.146705	0.00797228	0.238396	0.11389	0.00743179	0.167939	0	0.00272177		825.419
0.19396	0.0107903	0.295905	0.0466034	0.00303187	0.245595	0	0		586.032
0.335544	0.0580512	0.126395	0.0951052	0.00644327	0.016839	0	0		1101.35
0.798827	0.0112409	0.0473566	0	0	0.0104994	0	0		1268.52
0.812691	0.00563758	0.0428717	0	0	0.00239984	0	0		1369.45
0.575637	0	0.118343	0.0142784	0	0.0195524	0	0		626.194
0.192705	0.00712219	0.170392	0.0558956	0.00297509	0.0937604	0.00192479	0.00270463		305.355
0.620439	0.0044683	0.00700129	0.000415524	0	0.00192678	0.000631823	0		1259.94
0.606307	0.00701512	0.00918646	0.000935349	0	0.00259726	0.000830122	0.000442621		1172.29
0.169605	0.0133495	0.269179	0.0729847	0.00356717	0.141155	0	0		419.677
0.390497	0.000978991	0.0141899	0.000526895	0	0.00364097	0	0		302.548
0.134014	0.0136151	0.322411	0.046031	0.00244722	0.148581	0	0		191.258
0.576503	0.00502115	0.089265	0.0103678	0	0.0135292	0	0		786.903
0.5561	0.0115986	0.0153108	0.00157441	0	0.00306216	0.00164663	0		1321.68
0.756169	0.0130843	0.00319036	0	0	0.00161429	0	0		1355.29
0.66199	0.0093421	0.0608783	0.0171375	0.000611877	0.0151577	0.00284594	0		1459.39
0.759039	0.00502977	0.0207288	0.00417624	0	0.00490784	0.000827627	0.00243868		1459.39
0.187543	0.0464089	0.14479	0.0891624	0.00712028	0.0588059	0	0.000761297		1122.03
0.36967	0	0.175853	0.0155053	0	0.0420724	0	0		365.613
0.70358	0.0104785	0.0184915	0.00335253	0	0.00350286	0.00300675	0		1180.13
0.0719402	0.0163037	0.265955	0.0927275	0.00393328	0.333208	0	0.00458543		374.677
0.161447	0.00144214	0.352825	0.0672998	0.00148749	0.181401	0.00756442	0.00341941		374.677
0.666721	0.0038396	0.00565522	0	0	0.00230376	0.000413724	0.000228292		1147.39
0.410487	0	0.131645	0	0	0.0271066	0.00955396	0.00583236		1628.48
0.365056	0.0213837	0.136563	0.0261135	0.00121241	0.0274458	0	0		1257
0.26864	0.0263005	0.163063	0.0603032	0.00366328	0.0364449	0	0		1257
0.400429	0.00543936	0.0879556	0.0157394	0.000724476	0.018054	0	0		697.129
0.420697	0.0291316	0.128546	0.020534	0.000765435	0.0212018	0	0		904.968
0.516354	0.0224737	0.124417	0.0121958	0.000550777	0.0182937	0	0		904.968
0.265279	0	0.441954	0	0	0.196958	0	0		92.129
0.219105	0	0.466033	0	0	0.303733	0	0		92.129
0.335327	0.00163755	0.0226295	0.000755001	0	0.00477276	0.000446418	0.000228352		1864.45
0.190922	0.0226656	0.180508	0.142936	0.00708554	0.0485982	0	0		1046.71
0.238068	0.0238068	0.0846108	0.0424663	0.00379623	0.0300803	0	0		927.548
0.176759	0.0195627	0.154913	0.0747751	0.0062958	0.08689	0.00122143	0.00193641		832.226
0.16057	0.0156685	0.290062	0.0454516	0.00696666	0.264163	0	0		246.419
0.182629	0.0539557	0.156356	0.164687	0.00922758	0.0541479	0	0.000762557		936.387
0.185803	0.0473798	0.167223	0.170601	0.0103881	0.0515181	0.000400321	0.000460285		936.387
0.114824	0.00304242	0.535566	0.0254792	0	0.298375	0	0		485.677
0.181562	0	0.113335	0	0	0.0476459	0	0		617.677
0.224203	0.00484011	0.129626	0.00422814	0	0.0406124	0	0		617.677
0.317278	0.00304224	0.222492	0.0160626	0	0.0485283	0	0		639.323
0.199134	0.00113705	0.26457	0.0250433	0	0.109059	0	0		448.71
0.141381	0.00122874	0.289437	0.0168687	0	0.149573	0	0		448.71
0.154096	0.00462288	0.510877	0.0270709	0	0.244332	0	0		240.452
0.137059	0	0.278753	0.048732	0	0.233066	0	0		240.452
0.320315	0.0119561	0.159712	0.0133837	0	0.0301578	0	0		616.387
0.89303	0.00747822	0.00847047	0	0	0	0	0		1569.55
0.06	0.02	0.03	0.06	0	0.13	0.27	0		476.871
0.07	0.01	0.04	0.06	0	0.1	0.29	0		479.774
0.18	0.01	0.03	0.02	0	0.06	0.18	0		378.452
0.1	0	0.01	0.02	0	0.05	0.24	0		416.581
0.17	0.02	0.06	0.02	0	0.1	0.1	0		381.032
0.14	0.01	0.04	0.09	0.01	0.09	0.12	0.01		485.806
0.2	0	0.02	0.19	0	0.01	0.06	0		316.548
0.17	0	0.01	0.02	0	0.06	0.18	0		402.968
0.07	0	0.02	0.05	0	0.06	0.29	0		436.161
0.11	0.01	0.03	0.02	0	0.07	0.23	0		422.806
0.14	0.01	0.02	0.03	0	0.09	0.17	0		380.097
0.15	0.01	0.01	0.01	0	0.07	0.19	0		423.032
0.25	0	0.19	0.01	0	0.05	0	0		1299.29
0.39	0	0.05	0.01	0	0	0	0		1299.29
0.35	0.01	0.13	0.01	0	0.02	0	0		1299.29
0.32	0.01	0.14	0.01	0	0.03	0	0		1314.97
0.25	0.03	0.19	0.04	0	0.05	0	0		1273.68
0.27	0.03	0.19	0.04	0	0.04	0	0		1217.16
0.12	0.01	0.26	0.18	0.01	0.15	0.03	0		1205.81
0.49	0.01	0.07	0	0	0.01	0	0		1187.1
0.25	0.02	0.2	0.11	0.01	0.06	0.01	0		1236.97
0.28	0.05	0.16	0.07	0	0.03	0	0		1189
0.19	0.02	0.33	0.16	0	0.15	0	0		1191.97
0.44	0.06	0.12	0.04	0	0.02	0	0		1273.68
0.2	0.05	0.34	0.11	0.01	0.07	0	0		852.29
0.21	0.04	0.33	0.12	0	0.06	0	0		852.29
0.7	0	0.12	0	0	0.01	0	0		852.29
0.68	0	0.09	0.01	0	0.01	0	0		852.29
0.71	0	0.1	0.01	0	0.01	0	0		852.29
0.19	0.05	0.22	0.15	0.01	0.06	0.01	0		852.29
0.18	0.04	0.31	0.11	0.01	0.09	0.01	0		852.29
0.46	0	0.25	0.03	0	0.04	0	0		852.29
0.65	0	0.15	0.01	0	0.01	0	0		852.29
0.7	0	0.13	0	0	0.01	0	0		852.29
0.26	0.01	0.4	0.07	0	0.09	0	0		852.29
0.55	0.01	0.16	0.03	0	0.03	0	0		852.29
0.23	0.03	0.27	0.11	0	0.07	0	0		852.29
0.19	0.03	0.4	0.1	0.01	0.08	0	0		852.29
0.67	0	0.13	0.02	0	0.01	0	0		852.29
0.59	0	0.14	0	0	0.01	0	0		951.032
0.49	0.01	0.21	0.02	0	0.03	0	0		951.032
0.49	0.01	0.2	0.02	0	0.03	0	0		951.032
0.17	0.02	0.27	0.18	0.01	0.1	0.02	0		951.032
0.65	0.01	0.09	0.01	0	0.01	0	0		951.032
0.77	0.02	0.06	0	0	0	0	0		951.032
0.71	0	0.12	0	0	0.02	0	0		951.032
0.65	0	0.15	0	0	0.02	0	0		951.032
0.64	0	0.11	0	0	0.02	0	0		951.032
0.22	0.05	0.17	0.14	0.01	0.03	0.01	0		951.032
0.42	0.01	0.22	0.03	0	0.03	0	0		951.032
0.27	0.04	0.23	0.09	0	0.06	0.01	0		951.032
0.23	0.04	0.19	0.13	0	0.04	0.01	0		951.032
0.21	0.05	0.16	0.13	0.01	0.02	0.01	0		951.032
0.173323	0.0298952	0.203704	0.150605	0.00831643	0.0747163	0.0177015	0.00214677		829.581
0.172636	0.031376	0.222015	0.164105	0.00930321	0.0778777	0.0168718	0.00167162		829.581
0.172022	0.0333531	0.151246	0.144794	0.00979884	0.0517242	0.0164552	0.00247964		970.548
0.181183	0.0322454	0.17245	0.142069	0.00919024	0.0588992	0.0167515	0.00225025		970.548
0.840043	0.00151474	0.0323288	0.00032343	0	0.00520202	0	0		1150.1
0.825498	0.000752089	0.0365338	0	0	0.00740589	0	0		1150.1
0.276117	0.0346394	0.144196	0.102236	0.00714232	0.0433235	0.00931924	0.0016332		1333.97
0.381437	0.0277537	0.128295	0.069035	0.0041468	0.0317424	0.00614693	0.00116806		1333.97
0.614087	0.0176485	0.0623685	0.0173679	0.000802727	0.00839306	0.000933434	0		1392.71
0.911087	0.0038604	0.0029294	0.00114332	7.49373e-05	0.000619583	0	0		1292.71
0.908413	0.00323126	0.00199318	0.000202936	8.74798e-05	0.000708458	0	0		1292.71
0.676983	0.0258994	0.0463564	0.0109909	0.000425906	0.0061391	0.00041171	0		1521.55
0.674714	0.0189326	0.0537892	0.0114659	0.000461787	0.00768871	0.000609936	4.06313e-05		1521.55
0.914021	0.00186751	0.00788071	0.000247601	8.09962e-05	0.000708378	0	0		1933.74
0.914977	0.000832489	0.00757338	0.000217772	4.09156e-05	0.000485943	0	0		1933.74
0.828367	0.00602299	0.0201292	0.000397817	0.000152022	0.00331567	0.000600163	0.000103122		1479.68
0.874803	0.00515952	0.0158163	0.000370739	8.70637e-05	0.00193734	0.000413284	0.000223243		1479.68
0.852213	0.0059878	0.0228395	0.00366835	0.000274008	0.00235841	0	0		1491.16
0.831911	0.00832413	0.0309383	0.00710168	0.000421952	0.00329836	0	0		1491.16
0.877449	0.00397082	0.0190893	0.00278312	0.000236766	0.00193587	0	0		1491.16
0.919424	0.00273085	0.0327543	0.000298878	0.000220075	0.0032306	0	0		1606
0.906615	0.00247669	0.0393998	0.000521859	0.000275974	0.00408524	0	0		1606
0.914697	0.00352578	0.0362019	0.000255481	0.000146092	0.00337811	0	0		1606
0.912084	0.00322569	0.0309563	0.000662311	0.000245975	0.00237373	0	0		1671.65
0.893746	0.00731757	0.0379212	0.000495933	0.000407949	0.00355379	0	0		1671.65
0.769683	0.0159236	0.0539035	0.00816112	0.000394122	0.00499436	0	0		1723.61
0.769395	0.0133095	0.0596725	0.00894046	0.000324678	0.00526364	0.000442485	0		1723.61
0.865989	0.0117877	0.0250992	0.00200258	0	0.00155156	0	0		1273.55
0.829814	0.015582	0.0267338	0.0031029	0	0.0025211	0	0		1273.55
0.925504	0.0081989	0.0116229	0.000714366	0	0.000758665	0	0		1273.55
0.746771	0.0234787	0.0428239	0.0100097	0.000819154	0.00300016	0	0		1553.45
0.782364	0.022378	0.0391824	0.00675677	0.000401672	0.0026352	0	0		1553.45
0.692221	0.0266048	0.0502954	0.0151289	0.00105444	0.00359105	0	0		1553.45
0.067216	0.00315197	0.264522	0.00840976	0	0.611334	0	0		52.129
0.0752019	0.0035626	0.361241	0.0540244	0.00290655	0.393317	0.009867	0		52.129
0.0900562	0.0127563	0.266825	0.0258429	0	0.470194	0	0		64.9677
0.0784593	0.00862871	0.230052	0.0319179	0	0.490267	0.0183275	0		64.9677
0.147287	0.0267028	0.22737	0.0778491	0	0.200364	0	0		87.2903
0.0571827	0.00550298	0.253196	0.0171439	0	0.580884	0	0		87.2903
0.0921759	0.0173178	0.232947	0.0415466	0	0.417702	0	0		87.2903
0.0630187	0	0.427099	0.00348627	0	0.48426	0.00319284	0		114.387
0.0697292	0	0.410927	0	0	0.501323	0	0		114.387
0.108711	0	0.420267	0.0100591	0	0.428441	0	0		194.742
0.111315	0	0.42388	0.0084817	0	0.415851	0	0		194.742
0.0809272	0.00607283	0.203606	0.104039	0.0111505	0.178044	0.026522	0.00291882		380.29
0.0739285	0.0083208	0.189841	0.124756	0.0121915	0.165426	0.0284204	0.00340178		380.29
0.082673	0.00644856	0.259985	0.107721	0.00337046	0.223238	0.0191901	0.00135683		360.065
0.0819687	0.00705894	0.26721	0.130106	0.00400814	0.214751	0.0210293	0.00166784		360.065
0.0843768	0.00685433	0.210039	0.138451	0.0056005	0.157255	0.0212935	0.00219366		360.065
0.395279	0.0177464	0.228113	0.049842	0.00628165	0.0598445	0.00864175	0		558.581
0.324217	0.0118815	0.271705	0.0639115	0.00481636	0.0834482	0.00755091	0		558.581
0.303328	0.0121377	0.277965	0.0636009	0.00361045	0.0880216	0.00704402	0		558.581
0.187286	0.0184585	0.301432	0.105054	0.00360282	0.0997358	0.0101179	0		782.935
0.193263	0.0225362	0.265024	0.123838	0.00533181	0.083476	0.010952	0.00082934		782.935
0.156723	0.00502395	0.468767	0.0535663	0.00451689	0.157555	0.00789774	0		418.581
0.156687	0.00492426	0.487199	0.0491545	0.00440708	0.16191	0.00673673	0		418.581
0.157418	0.00584269	0.456255	0.0601387	0.00479777	0.152156	0.00840287	0		418.581
0.127108	0.00599016	0.415074	0.102894	0.00467223	0.186112	0.0132752	0		350.323
0.137417	0.00662444	0.41952	0.0964283	0.0045731	0.183057	0.0133916	0		350.323
0.10417	0.00719485	0.408019	0.0471265	0.00422946	0.227119	0.00755999	0		384
0.111611	0.00757404	0.41054	0.0534585	0.00434946	0.211366	0.00881397	0		384
0.111288	0.0080774	0.412645	0.052532	0.00403523	0.204711	0.00796045	0		384
0.118674	0.00378957	0.50375	0.0408879	0.00235397	0.218046	0.0068994	0		352.806
0.116173	0.00549972	0.486284	0.0486555	0.00336921	0.216323	0.00738236	0		352.806
0.191303	0.00719907	0.424921	0.0479979	0.0027781	0.12929	0.0051832	0		361.065
0.190153	0.00801275	0.426548	0.0444381	0.00373845	0.132578	0.00555066	0		361.065
0.309958	0.0040724	0.308099	0.0244177	0.00122414	0.0608286	0.00212935	0		394.097
0.282673	0.0070783	0.327939	0.0368025	0.00163064	0.0659387	0.00288065	0		394.097
0.322698	0.00684761	0.285162	0.0389707	0.000810906	0.050648	0.00269653	0		424.871
0.369278	0.0048015	0.256021	0.0266786	0.000812969	0.0414925	0.00201661	0		424.871
0.245831	0.00669119	0.300277	0.0358506	0.00147017	0.0788012	0.00341323	0		343.387
0.250178	0.00650432	0.282586	0.0331081	0.0011174	0.0712372	0.00254173	0		343.387
0.305351	0.00982375	0.26003	0.0221774	0.00126415	0.0593423	0.00200553	0		379.097
0.279461	0.00787136	0.262696	0.0266357	0.00127891	0.0644814	0.00212928	0		379.097
0.25094	0.0127226	0.27147	0.032992	0.00152659	0.0694975	0.00270622	0		379.097
0.473642	0.0024889	0.0129677	0.000348376	0	0.000251104	0	0		481.452
0.487442	0.00256313	0.0303108	0.00189082	0.000218859	0.010703	0.000425242	0		481.452
0.511467	0.000706861	0.00979946	0	0	0.00201246	0	0		475.839
0.422632	0.00142606	0.014905	0.000722268	0	0.00335694	0	0		475.839
0.429427	0.0011718	0.0193914	0.000162877	0	0.00355126	0	0		475.839
0.164723	0.00811894	0.219347	0.0649591	0.00186948	0.0873716	0.00571336	0.000777118		441.645
0.188641	0.00886046	0.216261	0.0578192	0.00205724	0.0771962	0.00564708	0.000783383		441.645
0.302361	0.0107119	0.218714	0.0294027	0.00112407	0.0492285	0	0		351.452
0.330705	0.00890176	0.232935	0.0253882	0	0.0439755	0	0		351.452
0.249707	0.0154663	0.235264	0.0445687	0.00106128	0.060039	0.00408602	0		357.516
0.239133	0.0159986	0.238012	0.0432952	0.00148762	0.0608613	0.00379191	0		357.516
0.200885	0.0148517	0.209109	0.0587216	0.00217066	0.0624309	0.00455347	0.000704487		430.581
0.199249	0.0175433	0.217868	0.0563104	0.00269447	0.0642416	0.00500885	0.000809756		430.581
0.0824911	0.0163952	0.412913	0.0615306	0	0.288097	0.00947457	0		395.452
0.0881211	0.00356764	0.415784	0.0444893	0	0.274357	0	0		395.452
0.0781745	0	0.444192	0.0395525	0	0.343578	0	0		395.452
0.0989337	0.00358448	0.481165	0.0100819	0.00112835	0.353159	0	0		327.935
0.0928673	0.0059553	0.418631	0.00548129	0.00100389	0.36146	0.0051277	0		327.935
0.0840872	0.0037489	0.409062	0.00742282	0.001366	0.38819	0.0068353	0		327.935
0.121953	0.00271222	0.53724	0.0340808	0.00238221	0.274295	0	0		194.581
0.107994	0.00324185	0.502183	0.043712	0	0.29287	0	0		194.581
0.0877927	0	0.545242	0.0166581	0	0.324223	0	0		182.968
0.108915	0	0.538185	0.0165762	0	0.289043	0	0		182.968
0.134501	0.00514992	0.497915	0.0815718	0	0.196892	0.0162259	0		151.613
0.133958	0.00340777	0.519953	0.0690006	0	0.215456	0	0		151.613
0.158246	0.00591306	0.506995	0.0623839	0	0.189428	0	0		151.613
0.140363	0.00309876	0.540105	0.0336009	0	0.241066	0	0		199.903
0.151079	0.00491407	0.537236	0.0303066	0	0.216662	0.00554709	0		199.903
0.0966642	0.00610905	0.443074	0.0577628	0.00600628	0.23396	0.00993294	0		280.323
0.105156	0.00499981	0.453705	0.0536159	0.00477785	0.223304	0.0104459	0		280.323
0.0977093	0.0056891	0.476102	0.0535188	0	0.257228	0	0		280.323
0.143838	0.00986947	0.441527	0.0671563	0	0.188334	0	0		352.548
0.130686	0.0105938	0.454979	0.0480336	0	0.205659	0	0		352.548
0.113585	0	0.476864	0.044999	0	0.247778	0	0		391.742
0.132669	0	0.43039	0.031024	0	0.194308	0	0		391.742
0.11457	0.00603951	0.418549	0.0796426	0	0.199183	0.0112679	0		534.871
0.166704	0.00818237	0.365166	0.089012	0.00555097	0.13197	0.0116038	0		534.871
0.157801	0.0257099	0.335977	0.100908	0.00590658	0.121558	0.0103179	0		559.032
0.145113	0.0264369	0.297811	0.119172	0.00582586	0.111875	0.0142461	0		559.032
0.13	0.01	0.23	0.15	0	0.2	0.01	0		522.613
0.08	0	0.29	0.13	0	0.23	0	0		477.903
0.05	0.01	0.21	0.07	0	0.31	0.01	0		479.129
0.07	0	0.24	0.1	0	0.3	0.01	0		311.613
0.06	0	0.32	0.07	0	0.33	0	0		349.581
0.1	0	0.28	0.07	0	0.26	0	0		459.387
0.16	0	0.44	0	0	0.14	0.05	0		392.194
0.27	0	0.26	0.03	0	0.05	0	0		349.645
0.24	0.01	0.24	0.04	0	0.08	0.01	0		349.645
0.23	0	0.3	0.03	0	0.07	0	0		349.645
0.08	0.01	0.31	0.09	0	0.23	0	0		256.677
0.08	0.01	0.35	0.03	0	0.25	0.02	0		220.226
0.15	0	0.24	0.05	0	0.15	0	0		317.839
0.24	0	0.21	0.01	0	0.06	0	0		321.194
0.25	0	0.19	0.01	0	0.05	0	0		346.484
0.22	0	0.3	0.03	0	0.07	0	0		355.903
0.557071	0.0112143	0	0	0	0	0.000238869	0		1363.29
0.51257	0.0160681	0	0	0	0.000348903	9.14783e-05	0		659.194
0.557524	0.00608966	0	0	0	0	0	0		615.806
0.94279	0.00756619	0	0	0	0	0	0		2632.52
0.901034	0.00951487	0.0153213	0.0016504	0	0.000582024	0	0		2313.13
0.856408	0.0102086	0.0310785	0.00586166	0.000119153	0	0	0		2476.48
0.90791	0.0151991	0	0	0	0	0	0		2560.16
0.948051	0.00906434	0	0	0	0	0	0		2963.16
0.475713	0.00870315	0	0.00193259	0	0	0.00213941	0		706.065
0.577966	0.002935	0	0	0	0	8.24889e-05	0		1066.71
0.515014	0.00581934	0	0	0	0	0.00096124	0		1372.03
0.527276	0.0106551	0	0	0	0	4.44285e-05	0		1152
0.613572	0.0077884	0	0	0	0	0	0		726.032
0.563037	0.00594684	0	0	0	0	0	0		946.226
0.38769	0.00268946	0.0191742	0	0	0.00758528	1.97212e-05	0		553.129
0.782611	0.0191251	0.00927277	0.000402132	0	0.00148437	4.78322e-05	0		2286.45
0.848535	0.0223235	0	0	0	0.000692266	0	0		1323.55
0.735561	0.0432891	0	0	0	0	0	0		1394.65
0.413181	0.0550191	0.0591897	0.0213471	0.00405066	0.0114771	0.00288835	0		1482.84
0.687503	0.0267573	0.0327677	0.00373433	0.000485569	0.00278314	0	0		1641.19
0.174521	0.0426242	0.117748	0.0455621	0.00905783	0.0693345	0.00836016	0.00466482		1270.42
0.54393	0.0149551	0	0	0	0.00279782	0.000735295	0		1232.74
0.534603	0.01528	0	0	0	0.000906491	0.000197169	9.01624e-06		1280.35
0.151321	0.0158538	0.095957	0.0237357	0.00279417	0.0565353	0.00360079	1.36411e-05		339.806
0.827857	0.0172701	0	0	0	0	0	0		1382.9
0.799312	0.0173691	0	0	0	0	0.000260225	0		1259.52
0.262414	0.00583239	0.117208	0.01621	0.000612516	0.0538996	0.00156987	0.000240156		536.516
0.38483	0.00357249	0	0.000132701	0	0.00867163	0	0		443.839
0.383326	0.00464302	0	0	0	0	0.000677107	0		1167.42
0.500059	0.00388094	0	0	0	0	0	0		1324.16
0.456184	0.00682163	0	0	0	0.00549649	0.000237784	1.32921e-05		574.419
0.578641	0.0179024	0	0	0	0	0	0		1371.48
0.564274	0.00504176	0	0	0	0	0	0		1166.9
0.683121	0.00250343	0	0	0	0	0	0		660.903
0.0775053	0.00911394	0.237525	0.0401367	0	0.510942	0	0		630.516
0.589929	0.0063114	0	0	0	0	4.97625e-05	0		882.935
0.658169	0.0163735	0	0	0	0	0	0		539.194
0.482156	0.0101574	0	0	0	0	0	0		1123
0.679715	0.00301945	0	0	0	0	0	0		550.194
0.569549	0.00280665	0.0247931	0	0	0.00552752	0	0		784.226
0.808317	0.0126994	0	0	0	0	0	0		1290.45
0.675646	0.0112395	0	0.000803854	0	0.0014859	0.000264154	0		1048.9
0.604641	0.0100912	0.0263489	0	0	0.00999083	0	0		841.581
0.471339	0.0198047	0.0333273	0.00480634	0	0.010682	0.000536912	0		1082.9
0.496704	0.00642692	0	0	0	0.00209974	0	0		1373.19
0.608949	0.0109118	0	0	0	0	0	0		1136.74
0.328078	0.00199891	0.034481	0.0115778	0.00195413	0.0509663	0.00245526	0.00139596		423.387
0.37894	0.00361521	0	0	0	0	0.000175169	0		700.387
0.688369	0.01447	0	0	0	0	0.000178236	0		1056.23
0.483654	0.00589027	0	0	0	0	0	0		550.71
0.683806	0.00699318	0	0	0	0	0	0		1106.71
0.0966165	0.00892168	0.194993	0.0972183	0.0118093	0.063517	0.00549414	0.00273473		317.355
0.440245	0.0148427	0	0	0	0	0	0		2305.84
0.43	0.02	0.01	0.01	0	0.01	0	0		2305.84
0.477761	0.0257297	0.0246328	0.00065962	0.000869226	0.00130403	0	0		2305.84
0.537445	0.0154665	0	0	0	0	0	0		2305.84
0.370525	0.0116436	0.0899626	0.0116931	0.00120587	0.0187386	0.000570998	0		2305.84
0.93	0.01	0.01	0	0	0	0	0		1607.32
0.89	0.01	0.01	0	0	0	0	0		1672.77
0.86	0.01	0.04	0	0	0.01	0	0		1788.03
0.83	0	0.02	0	0	0	0	0		1842.1
0.66	0.03	0.04	0.01	0	0.01	0	0		1735.16
0.89	0.01	0.01	0	0	0.01	0	0		1701.26
0.86	0	0.05	0	0	0.01	0	0		1495.45
0.2	0.06	0.1	0.16	0.01	0.03	0.01	0		1138.94
0.54	0.04	0.11	0.02	0	0.01	0	0		1761.87
0.05	0	0.25	0.05	0	0.5	0	0		72.8387
0.05	0	0.3	0.14	0	0.37	0	0		212.452
0.08	0	0.31	0.14	0	0.22	0	0		442.194
0.06	0	0.27	0.13	0	0.24	0.02	0		459.355
0.05	0	0.27	0.12	0	0.35	0	0		349.581
0.06	0	0.33	0.13	0	0.41	0	0		487.387
0.06	0.01	0.28	0.12	0	0.34	0	0		337.903
0.1	0	0.3	0.1	0	0.19	0	0		468.742
0.14	0	0.5	0.07	0	0.21	0	0		174.71
0.28	0.01	0.27	0.05	0	0.06	0	0		369.548
0.27	0.01	0.32	0.06	0	0.07	0	0		224.258
0.16	0.02	0.26	0.09	0	0.09	0	0		379.71
0.21	0.01	0.44	0.04	0	0.15	0	0		429.742
0.45	0.03	0.2	0.04	0	0.01	0	0		784.968
0.38	0.03	0.14	0.08	0.01	0.03	0	0		633.032
0.43	0.02	0.18	0.07	0.01	0.03	0	0		533.194
0.4	0.02	0.22	0.07	0	0.03	0	0		731.419
0.28	0.02	0.26	0.11	0.01	0.04	0.01	0		643.548
0.51	0.03	0.13	0.06	0	0	0	0		1265
0.59	0.03	0.11	0.04	0	0.01	0	0		1206.87
0.51	0.04	0.1	0.05	0	0.01	0	0		1223.26
0.8	0.03	0.02	0	0	0	0	0		1329.1
0.92	0	0.02	0	0	0	0	0		1414.55
0.75	0.03	0.03	0.01	0	0	0	0		1505.06
0.65	0.02	0.11	0.03	0	0.01	0	0		1379
0.74	0.02	0.07	0.02	0	0.01	0	0		1403.68
0.51	0.04	0.12	0.04	0	0.01	0	0		1316.1
0.67	0.04	0.07	0.03	0	0	0	0		1577.42
0.53	0.03	0.15	0.04	0	0.02	0	0		1012.81
0.46	0.03	0.14	0.07	0.01	0.02	0	0		1267.97
0.43	0.05	0.11	0.06	0.01	0.01	0	0		1103.97
0.57	0.06	0.12	0.04	0	0.01	0	0		1291.19
0.5	0.03	0.15	0.05	0	0.02	0	0		1255.65
0.43	0.03	0.16	0.08	0.01	0.02	0	0		1197.97
0.42	0.04	0.14	0.07	0.01	0.02	0	0		1210.39
0.56	0.02	0.14	0.04	0	0.02	0	0		1471.16
0.61	0.04	0.07	0.02	0	0	0	0		1374.19
0.54	0.03	0.13	0.04	0	0.01	0	0		1331.03
0.5	0.02	0.13	0.06	0.01	0.02	0	0		1536
0.11	0.01	0.34	0.14	0.01	0.05	0	0		1276.81
0.46	0.03	0.2	0.06	0	0.02	0	0		1191.94
0.39	0.03	0.14	0.08	0	0.01	0	0		1088
0.46	0.06	0.15	0.04	0	0.02	0	0		1002.13
0.18	0.01	0.28	0.12	0.01	0.04	0	0		907.871
0.33	0.02	0.26	0.07	0	0.03	0	0		990.161
0.86	0.01	0.04	0.01	0	0	0	0		1547.94
0.4	0.02	0.19	0.1	0.01	0.02	0	0		1068.23
0.39	0.02	0.27	0.08	0	0.03	0	0		934.677
0.21	0.01	0.31	0.12	0.01	0.06	0.01	0		607.387
0.09	0.01	0.09	0.04	0	0.11	0.01	0		295.194
0.23	0	0.07	0	0	0.04	0	0		132.581
0.3054	0.0635938	0.0961414	0.123834	0.027567	0.0377634	0.0126231	0.0104485		1238.58
0.825903	0.00106336	0.00766874	0.000990117	1.5614e-05	0.00102644	0.00010554	0		1308.87
0.816033	0.00268154	0.011296	0.000481639	4.42888e-05	0.00189895	0	0		1308.87
0.834453	0.00224784	0.00946491	0.000473385	0.000117609	0.0024462	0	0		1308.87
0.867105	0.00176308	0.00658014	0.000637726	1.94253e-05	0.00109141	0.00010056	0		1308.87
0.786329	0.00159215	0.0213814	0.00138771	4.17571e-05	0.00354308	0	0		1308.87
0.835996	0.00303938	0.00434353	0.000148404	6.63082e-05	0.00113296	0	0		1308.87
0.844372	0.00345546	0.00631348	0.000641359	5.09632e-05	0.00120199	0.000211378	9.18673e-05		1308.87
0.901913	0.00499831	0.00256246	9.88761e-05	4.59622e-05	0.000371304	0	0		1308.87
0.827356	0.00380021	0.00685722	0.00118714	7.07595e-05	0.00134648	0.000189234	3.78972e-05		1308.87
0.791947	0.00332832	0.0187217	0.0021846	5.66758e-05	0.00251664	0.000218405	3.55449e-05		1308.87
0.831559	0.00566993	0.00327927	0.000213766	2.82552e-05	0.000587296	0	0		1308.87
0.827902	0.0066293	0.0061495	0.000501857	3.6075e-05	0.000935943	0.00013198	3.20771e-05		1308.87
0.829651	0.00764636	0.00593272	0.000125768	3.566e-05	0.000724017	0	0		1308.87
0.853824	0.00225274	0.00587073	0.00048467	0	0.00113651	0.000247206	0.00036875		1308.87
0.751819	0.00392416	0.021951	0.00412726	0.000117449	0.00425168	0.000322559	0		1308.87
0.788683	0.00246156	0.0132759	0.00207595	6.06629e-05	0.0022526	0.000151017	0		1308.87
0.676566	0.00626271	0.0178422	0.00301429	0.00014245	0.00454191	0.000379799	5.50077e-05		1308.87
0.671098	0.00874821	0.0108507	0.00124575	7.36225e-05	0.00252472	0.000230041	4.30659e-05		1308.87
1709.77	0.853824	0.00225274	0.00587073	0.00048467	0	0.00113651	0.000247206		1308.87
0.633019	0.00821894	0.020308	0.00150354	5.30747e-05	0.00290044	0.000341784	4.63994e-05		1417.58
0.798403	0.0139721	0.0199601	0.000998004	0	0.000998004	0	0		1775.81
0.691	0.015	0.042	0.004	0	0.002	0	0		1780.23
0.522	0.053	0.033	0.006	0	0.001	0	0		1139.97
0.544	0.012	0.058	0.009	0	0.007	0	0		1752.32
0.764	0.03	0.016	0.002	0	0	0	0		1160.9
0.429	0.017	0.104	0.022	0.001	0.013	0	0		1710.68
0.58	0.01	0.04	0.005	0	0.003	0	0		1577.58
0.645	0.01	0.027	0.002	0	0.001	0	0		1744.74
0.581	0.016	0.055	0.007	0	0.003	0	0		1595.48
1470.02	0.743	0.001	0.065	0.003	0	0.005	0		1417.58
0.584	0.087	0.02	0.003	0	0	0	0		1647.32
0.573	0.002	0.044	0.004	0	0.003	0	0		1966.55
0.504	0.014	0.155	0.022	0	0.003	0	0		1601.39
0.686	0.01	0.077	0.003	0	0.004	0	0		1521.29
0.579	0.017	0.066	0.009	0	0.003	0	0		1687.29
0.671	0.003	0.027	0.002	0	0.001	0	0		1139.97
0.551	0.014	0.106	0.018	0.002	0.011	0	0		1139.97
0.751	0.023	0.015	0.003	0	0.002	0	0		1139.97
0.664	0.02	0.016	0.001	0	0.001	0	0		1752.32
0.785	0.002	0.034	0.001	0	0.001	0	0		1417.58
0.698	0.004	0.105	0.007	0	0.009	0	0		1417.58
0.78	0.005	0.031	0.001	0	0	0	0		1417.58
0.767	0.01	0.022	0.001	0	0	0	0		1417.58
0.73	0.024	0.054	0.017	0.001	0.004	0	0		1417.58
0.817	0.018	0.022	0	0	0	0	0		1341.23
0.68	0.008	0.032	0.003	0	0.003	0	0		1182
0.946	0.007	0.009	0	0	0	0	0		1860.81
0.747	0.005	0.059	0.007	0	0.006	0	0		2088.68
0.902	0.005	0.003	0	0	0	0	0		1412.9
0.832	0.006	0.003	0	0	0.001	0	0		1780.23
0.854	0.002	0.006	0	0	0.001	0	0		1431.06
0.677	0.006	0.018	0.003	0	0.005	0	0		1839.65
0.494	0.024	0.057	0.015	0.001	0.019	0.005	0.003		1752.32
0.69	0.002	0.038	0.002	0	0.004	0	0		1565.42
0.17529	0.00789737	0.207924	0.0655472	0.00439157	0.122143	0.00076363	0.00170628		513.161
0.173088	0	0.232043	0.0316697	0.00309895	0.105818	0	0		351.516
0.159114	0.0111317	0.252822	0.105657	0.00685513	0.139618	0	0.0024842		769.871
0.218306	0.00878037	0.25018	0.0295886	0	0.13772	0	0		480.258
0.19	0.06	0.23	0.15	0.01	0.06	0.01	0		852.29
0.16	0.01	0.28	0.16	0.01	0.11	0.02	0		1168.35
0.35	0.05	0.16	0.05	0	0.03	0	0		1191.97
0.484521	0.0281057	0.103497	0.0313562	0.00152462	0.01536	0.00160373	0.000310633		1392.71
0.914542	0.00320589	0.0327651	0.000290319	0.00039304	0.00232884	0	0		1671.65
0.194149	0.00581127	0.432137	0.0368345	0.00259072	0.139114	0.0040876	0		361.065
0.223214	0.010321	0.198214	0.0457843	0.00146961	0.0593337	0.00394974	0.000582968		441.645
0.1	0	0.3	0.18	0	0.16	0	0		549.032
0.1	0.01	0.22	0.13	0.01	0.15	0.02	0		497.645
0.22	0	0.25	0.01	0	0.07	0	0		317.839
0.911648	0.0107816	0	0	0	0	0	0		2352.77
0.610805	0.0147475	0	0	0	0	0.000145184	0		625.097
0.459578	0.0965775	0.112383	0.0332617	0.00738668	0.0166164	0	0		1338.61
0.616132	0.0603483	0	0	0	0	0.000472893	0		1215.29
0.503446	0.0164355	0	0	0	0	0.000255731	1.1936e-05		967.839
0.826101	0.0329187	0	0	0	0.00011557	0	0		1211.19
0.620959	0.0309536	0	0.000337902	0.000282248	0.000445406	0.000378947	0		1217.52
0.588672	0.00591818	0	0	0	0	0	0		784.226
0.173708	0.00941928	0.298087	0.0322673	0.00147283	0.18755	0.00431442	0.000456096		1805.68
0.499255	0.00889814	0.0119275	0.000439676	0	0.00253067	0	0		1125.16
0.4371	0.0227746	0	0	0	0	0	0		2305.84
0.73	0.01	0.08	0.01	0	0.01	0	0		1626.16
0.37	0	0.24	0.05	0	0.07	0	0		935
0.05	0.01	0.32	0.12	0	0.34	0	0		479.129
0.36	0.01	0.16	0.01	0	0.03	0	0		395.871
0.4	0.02	0.22	0.08	0	0.02	0	0		964.548
0.57	0.04	0.07	0.05	0.01	0.01	0	0		1210.03
0.49	0.03	0.15	0.07	0.01	0.02	0	0		1307.55
0.9	0.01	0.02	0	0	0	0	0		1527.29
0.46	0.03	0.11	0.08	0.01	0.01	0	0		1189.35
0.41	0.02	0.17	0.08	0.01	0.03	0	0		1505.32
0.52	0.01	0.19	0.05	0	0.02	0	0		952.452
0.18	0	0.2	0.02	0	0.17	0	0		765
0.37	0	0.21	0	0	0.03	0	0		296.161
0.457	0.008	0.072	0.004	0	0.012	0	0		1341.23
0.645	0.019	0.06	0.007	0	0.005	0	0		1734.29
0.822	0.003	0.039	0	0	0.001	0	0		1134.74
0.827	0.004	0.007	0.001	0	0.001	0	0		1447.74
0.5361	0.0616804	0.0590863	0.0257962	0	0.00645626	0	0		3185.84
0.864109	0.0194813	0.0093821	0.00217521	0	0.00169714	0	0		0
0.368823	0.0193521	0.119979	0.0459918	0.00395485	0.0233292	0	0		1731
0.41	0.01	0.02	0.06	0	0.01	0.02	0		439.742
0.741439	0.00701139	0.0607058	0.00470064	0.000169536	0.00862064	0.000394414	0		2071
0.481303	0.0145278	0	0.000425742	0.000525995	0.000403989	0	0		2305.84
0.459029	0.0121822	0	0	0	0	0	0		2305.84
0.476413	0.0157314	0	0	0	0.000893272	9.75789e-05	0		698.194
739.631	0.0224553	0.338584	0.00822777	0	0.0761375	0.00196484	0.00185958		616.387
0.430713	0.00677518	0.0459708	0	0	0	6.88344e-05	0		706.161
0.955745	0.0133078	0.0012098	0	0	0	0	0		3005.61
0.901332	0.0300693	0.00762953	0.000774173	0	0.000953692	0	0		2233.39
0.910039	0.0188341	0	0	0	0	0	5.75024e-05		2919.03
1861.93	0.00543995	0.0578147	0	0	0.00380553	0	0		1214.13
930.56	0.0203025	0.37737	0.00807572	0.00185666	0.0913235	0	0		984.129
1002.42	0.225167	0.119431	0.0435575	0.00298389	0.0228521	0.00142297	0.000199861		1392.71

## Sheet: brGDGT-DLNN validation dataset 
brGDGTs fractional abundances (FA)
Ia	Ic	IIa'	IIb'	IIc'	IIIa'	IIIb'	IIIc'
0.451152	0.00798403	0.14683	0.0253192	0	0.0223389	0	0.0100894
0.589487	0.0711305	0.0425663	0.0152623	0.00106416	0.0054188	0	0
0.90734	0.00406008	0.0162756	0	0	0.00266553	0	0
0.937803	0.00927024	0.00592864	0	0	0	0	0
0.484535	0.00535055	0.0129975	0.00172228	0	0.01015	0.00149035	0
0.889544	0.012546	0.0118308	0	0	0	0	0
0.660927	0.0280467	0.0429237	0.0137307	0	0.00517035	0	0
0.203074	0.0566217	0.103926	0.158875	0.00937722	0.0297443	0	0
0.711942	0	0	0	0	0	0	0
0.162042	0.0126323	0.2117	0.0378969	0.00280524	0.243934	0	0
0.18081	0.021237	0.176865	0.0736392	0.00426713	0.0723242	0	0
0.185487	0.0127735	0.196358	0.0453866	0.00262943	0.19364	0	0
0.434195	0.00386118	0.0505809	0.00334034	0	0.0134716	0	0
0.19683	0.0136341	0.211472	0.0583288	0.00338451	0.160104	0.00104176	0.00180027
0.155467	0.0203249	0.203249	0.089679	0.00813689	0.12465	0.00130883	0.00425888
0.285091	0.010402	0.195968	0.0549634	0	0.0909208	0	0
0.144078	0.0368242	0.129517	0.102694	0.016477	0.0954133	0	0
0.355412	0.00776687	0.0362868	0.00333043	0	0.0118429	0	0
0.159324	0.0126246	0.201601	0.0430605	0.00299466	0.232918	0.000917972	0.00201601
0.974171	0.0066349	0.00366499	0	0	0	0	0.00204839
0.97408	0.00321924	0.00301155	0	0	0	0	0
0.435645	0.00635639	0.0581377	0.0308518	0.00212397	0.063719	0.000937955	0.00351152
0.245063	0.0428457	0.0670302	0.0228439	0.00255787	0.0268121	0	0
0.28368	0.0221337	0.12026	0.0205106	0.0038734	0.0270031	0	0
0.532276	0.0187904	0	0	0	0.0024649	0	0
0.494881	0	0.130513	0.0110621	0	0.0251807	0	0
0.213988	0.0258076	0.184309	0.113123	0.00638737	0.12108	0	0
0.093234	0.0125487	0.204306	0.222974	0.00998714	0.168008	0	0.00322534
0.533432	0.00649625	0	0	0	0	0	0
0.898823	0	0.0236239	0	0	0	0	0
0.101805	0.00424816	0.23478	0.0769194	0.00341864	0.27148	0.000917503	0.00229753
0.0916547	0.00552411	0.271033	0.13262	0.00717927	0.231723	0.00185378	0.00260688
0.0829176	0.00531208	0.154006	0.0604863	0.01068	0.257792	0.00200877	0.00829176
0.258225	0	0.257671	0.00687121	0	0.0604002	0	0
0.198461	0.00860709	0.231894	0.0882049	0.00675764	0.113101	0.000289511	0.00245409
0.197909	0.00764256	0.244061	0.0844828	0.00562436	0.113426	0.00042789	0.00208078
0.197715	0.0062397	0.232793	0	0	0.505979	0	0
0.543614	0.00567797	0.0164439	0.00161537	0	0.005736	0.000615194	0.000688707
0.321849	0.00128595	0.105116	0.00166885	0	0.0137626	0	0
0.116605	0.0113563	0.35387	0.0395442	0.00252475	0.18454	0	0
0.6704	0.0123195	0.00540812	0.00023153	0	0.00283365	0.000763703	0
0.696491	0.00543191	0.0585439	0.00677178	0	0.00665107	0.000694077	0.000679592
0.312723	0	0.161359	0	0	0.0379837	0	0
0.734058	0.00676106	0.0126142	0	0	0.00452025	0	0
0.0731191	0.00609604	0.264828	0.0314795	0	0.463032	0	0
0.514964	0.0145065	0.0626035	0.00403894	0	0.007573	0	0
0.501326	0.0191971	0.0554311	0.00472795	0.000291421	0.00851846	0	0
0.4407	0.00292824	0.0417274	0.00585647	0	0.00849189	0	0
0.342719	0.00115597	0.0146124	0.00108677	0	0.0032481	0	0
0.211074	0.03387	0.146034	0.0887247	0.00751031	0.0559592	0	0
0.226765	0	0.235143	0.0146336	0	0.080429	0	0
0.350748	0.00494739	0.0492102	0.000685672	0	0.00785886	0.00167726	0
0.0958034	0.00427489	0.339701	0.037787	0	0.307258	0	0
0.106365	0	0.541804	0.0188206	0	0.30227	0	0
0.233018	0	0.443487	0.016161	0	0.221743	0	0
0.739242	0.00677445	0.0100419	0	0	0.00343743	0	0
0.947073	0.0107972	0.0021286	0	0	0	0	0
0.44	0.01	0.01	0.02	0	0.02	0.05	0
0.08	0	0.02	0.04	0	0.05	0.29	0
0.34	0	0	0.12	0	0.01	0.01	0
0.12	0.01	0.02	0.02	0	0.08	0.18	0
0.12	0.02	0.09	0.05	0	0.07	0.14	0
0.08	0	0.04	0.06	0	0.16	0.22	0
0.22	0.02	0.02	0.01	0	0.06	0.12	0
0.19	0.02	0.04	0.01	0	0.06	0.18	0
0.44	0	0.06	0	0	0	0	0
0.35	0.01	0.11	0.01	0	0.02	0	0
0.36	0.01	0.08	0.01	0	0.02	0	0
0.26	0.04	0.16	0.03	0	0.04	0	0
0.55	0.01	0.07	0.01	0	0.01	0	0
0.44	0.02	0.14	0.03	0	0.02	0	0
0.7	0.01	0.05	0	0	0.01	0	0
0.3	0.04	0.19	0.09	0	0.05	0.01	0
0.66	0	0.11	0.01	0	0.01	0	0
0.64	0	0.14	0.01	0	0.01	0	0
0.23	0.03	0.3	0.13	0.01	0.06	0	0
0.07	0	0.07	0.11	0	0.11	0.21	0
0.09	0.01	0.06	0.07	0	0.16	0.15	0
0.29	0.02	0.04	0.05	0	0.05	0.05	0
0.14	0.01	0.05	0.08	0	0.09	0.12	0
0.08	0	0.05	0.08	0	0.16	0.2	0
0.06	0	0.03	0.03	0	0.1	0.31	0
0.22	0	0.3	0.03	0	0.07	0	0
0.23	0.02	0.2	0.08	0	0.12	0.01	0
0.26	0.05	0.18	0.05	0	0.03	0	0
0.5	0.03	0.11	0.03	0	0.02	0	0
0.22	0.02	0.34	0.09	0	0.07	0	0
0.65	0	0.1	0.01	0	0.01	0	0
0.54	0	0.21	0.02	0	0.02	0	0
0.19	0.03	0.33	0.14	0	0.07	0	0
0.27	0.02	0.29	0.1	0	0.07	0	0
0.75	0	0.07	0	0	0.01	0	0
0.19	0.01	0.3	0.12	0.01	0.14	0.01	0
0.68	0	0.11	0	0	0.01	0	0
0.71	0	0.07	0	0	0.01	0	0
0.48	0.01	0.17	0.03	0	0.04	0	0
0.196169	0.0270393	0.208161	0.130262	0.00801219	0.0749404	0.0150939	0.00247863
0.178635	0.0319833	0.165	0.15315	0.00915174	0.0545731	0.0166828	0.0022111
0.82706	0.000906697	0.0346272	0.000458905	0	0.00165046	0	0
0.649356	0.0112633	0.0595743	0.0221058	0.00169574	0.0121711	0.00179884	0.00061641
0.903007	0.00398533	0.00219404	0.000186065	6.65544e-05	0.000707459	0	0
0.73937	0.0128883	0.045033	0.0083067	0.000406115	0.00745599	0.000862149	0.000136012
0.906903	0.000718536	0.00860783	0.000335718	3.88967e-05	0.000597407	0	0
0.886014	0.0032219	0.0166459	0.000206025	6.84154e-05	0.00200883	0.000209458	0.000123544
0.75828	0.01626	0.0554162	0.00984207	0.000317528	0.00509571	0.000479865	0
0.063397	0.00446516	0.288539	0.0113771	0	0.581606	0	0
0.0947219	0.012525	0.230069	0.0358232	0	0.458855	0	0
0.0808323	0	0.387133	0.00415738	0	0.501907	0.00329692	0
0.0922424	0	0.419941	0.010773	0	0.442306	0	0
0.0823629	0.00540913	0.23241	0.0873906	0.0109594	0.178717	0.0224661	0.00270405
0.221922	0.0164336	0.267476	0.112101	0.00465843	0.0784477	0.00967609	0.00123153
0.112733	0.00602272	0.443215	0.100617	0.0040082	0.202765	0.0139248	0
0.125749	0.00760742	0.471489	0.056347	0.00419975	0.201856	0.0105987	0
0.284992	0.00554149	0.332868	0.0338053	0.00145007	0.0652272	0.00302284	0
0.344112	0.00477232	0.285528	0.0224818	0.000770681	0.0474543	0.00155952	0
0.265193	0.00483915	0.283792	0.029485	0.00116169	0.0677802	0.00257624	0
0.437682	0.00332728	0.0587754	0.00325278	0.000293049	0.0154446	0.000375324	0.000155475
0.324959	0.00646204	0.241457	0.0215282	0	0.0482656	0	0
0.252494	0.0156771	0.242986	0.0412902	0.0014608	0.0593405	0.00379329	0
0.212192	0.015905	0.188223	0.0489466	0.00200465	0.0538595	0.00398806	0.000464582
0.0941225	0	0.502607	0.0341569	0	0.324434	0	0
0.103533	0	0.538206	0.0229929	0	0.298809	0	0
0.133094	0.00704637	0.460363	0.0524093	0.00361449	0.225137	0.0102348	0
0.124131	0.0108941	0.435476	0.0636996	0	0.201085	0	0
0.12696	0.0110893	0.346884	0.0984172	0.00435681	0.155345	0.0121149	0
0.135923	0.0277427	0.296372	0.141371	0.00765682	0.110736	0.0172042	0
0.06	0.01	0.34	0.09	0	0.27	0.01	0
0.11	0.01	0.29	0.09	0	0.22	0	0
0.08	0	0.25	0.06	0	0.26	0	0
0.27	0	0.24	0.01	0	0.04	0	0
0.04	0.01	0.32	0.07	0.01	0.32	0.02	0
0.24	0	0.27	0	0	0.05	0	0
0.536331	0.0162172	0	0	0	0.00221724	0.0002129	0
0.939887	0.0115285	0	1.74446e-05	0	0	0	0
0.950349	0.00616701	0	0	0	0	0	0
0.554537	0.00437517	0	0	0	0.000636025	0.000478765	0
0.639349	0.00543543	0	0	0	0	0	0
0.298941	0.00699981	0.0332786	0.00483487	0.000125722	0.0176614	0.000579427	1.34714e-05
0.722499	0.0470633	0	0	0	0	0	0
0.626897	0.0260073	0.03457	0.00583058	0.000594542	0.0074431	0	0
0.541934	0.0124082	0	0	0	0.000746528	0.00033025	0
0.850994	0.0208778	0	0	0	0	0.000414572	0
0.567376	0.00615449	0	0	0	0	0.000380263	0
0.627638	0.00215192	0	0	0	0	0	0
0.726774	0.00922698	0	0	0	0	0	0
0.627082	0.0157191	0	0	0	0	0	0
0.706534	0.0136858	0.0334681	0.00151535	4.99411e-05	0.0072775	6.37309e-05	0
0.38998	0.00573881	0	0	0	0	0.000187867	0
0.628307	0.0100869	0	0	0	0	0	0
0.561705	0.0137626	0	0	0	0	0	0
0.790216	0.00321913	0.00866792	0.000408452	8.78885e-05	0.00140729	0.000306777	4.73334e-05
0.872427	0.00151938	0.00466678	8.64951e-05	1.83315e-05	0.000767293	0	0
0.657764	0.0062422	0.029706	0.00505537	0.000226555	0.00628995	0.000397634	6.95555e-05
0.689654	0.00183652	0.0376711	0.00192438	8.24669e-05	0.00426493	0	0
0.07	0	0.37	0.06	0	0.29	0.02	0
0.926825	0.0151324	0	0	0	0	0	0
0.947045	0.0145194	0	0	0	0	0	0
0.953847	0.0206967	0	0	0	0	0	0
0.665	0.012	0.021	0.003	0	0.001	0	0
0.858	0.004	0.023	0.001	0	0	0	0
0.672	0.016	0.054	0.008	0	0.003	0	0
0.88	0.003	0.02	0.001	0	0	0	0
0.83	0.008	0.006	0	0	0.001	0	0
0.671	0.009	0.011	0.001	0	0.003	0	0
0.45	0.02	0.21	0.07	0	0.02	0	0
0.41	0.02	0.17	0.08	0.01	0.03	0	0
0.493945	0.0238768	0.0569742	0.0151509	0.00127661	0.0191151	0.00487468	0.00261067
0.636	0.009	0.075	0.008	0	0.006	0	0
0.7	0	0.12	0	0	0.01	0	0
0.28	0	0.24	0.02	0	0.04	0	0
0.41	0.04	0.18	0.06	0	0.01	0	0
0.18	0.01	0.17	0.08	0.01	0.1	0	0
0.737	0.021	0.038	0.006	0	0.002	0	0
0.740577	0.00538348	0	0	0	0	0	0
0.943988	0.0414576	0	0	0	0	0	0.000783413
0.948517	0.0106004	0.0015784	0	0	0	0	0
0.814442	0.00659636	0.00494374	0.000226769	1.65308e-05	0.001284	9.23116e-05	1.46852e-05
0.570436	0.00132124	0.0872395	0.00326474	7.64431e-05	0.0122227	0	0
0.747	0.009	0.047	0.003	0	0.003	0	0
